# Supplementary material for: Current State and Challenges of Tissue and Organ Cryopreservation in Biobanking
Source: Int J Mol Sci. 2024 Oct 16;25(20):11124. doi: 10.3390/ijms252011124 (PMC11508709; doi:10.3390/ijms252011124)
Supplement: Supplementary file 1 [file ijms-25-11124-s001.zip]

Archive with 1 entries (1 files):
- ijms-3186618-supplementary.pdf
